# Supplementary material for: Colorimetric Detection of the SARS-CoV-2 Virus (COVID-19) in Artificial Saliva Using Polydiacetylene Paper Strips
Source: Biosensors (Basel). 2022 Sep 29;12(10):804. doi: 10.3390/bios12100804 (PMC9599072; doi:10.3390/bios12100804)
Supplement: Supplementary file 1 [file biosensors-12-00804-s001.zip]

Archive with 1 entries (1 files):
- biosensors-1920535-supplementary.pdf
